# Supplementary material for: Low Serum Neutrophil Gelatinase-associated Lipocalin Level as a Marker of Malnutrition in Maintenance Hemodialysis Patients
Source: PLoS One. 2015 Jul 10;10(7):e0132539. doi: 10.1371/journal.pone.0132539 (PMC4498679; doi:10.1371/journal.pone.0132539)
Supplement: S1 Table — Body mass index (BMI) was calculated as the weight in kilograms divided by the square of the height in meters. MCV, mean corpuscular volume; MCH, mean corpuscular hemoglobin; MCHC, mean corpuscular hemoglobin concentration. (XLSX) [file pone.0132539.s003.xlsx]

## Sheet: S1 Table
		Pre-dialysis NGAL tertile
	Baseline characteristics	Low	Medium	High	P for trend
	N	46	47	46
	Pre-dialysis NGAL (ng/ml)	583 (500-663)	872 (826-943)	1207 (1130-1423)	<0.001
	Post-dialysis NGAL (ng/ml)	417 (331-490)	639 (513-773)	878 (768-1013)	<0.001
	NGAL removal ratio (%)	24±16	28±17	29±18	0.37
	Age (year)	69±10	64±13	62±11	0.02
	Male gender [n (%)]	31 (67%)	20 (42%)	28 (60%)	<0.001
	Diabetes [n (%)]	14（30%）	14 (30%）	10 (22%)	0.34
	HD period (month)	29 (13-68)	74 (42-140)	102 (53-156)	<0.001
	Pre-dialysis BMI (kg/m2)	21.9±3.8	22.7±4.2	21.8±4.3	0.53
	Post-dialysis BMI (kg/m2)	21.0±3.7	21.6±4.0	20.7±4.1	0.62
	Na (mEq/l)	140±3	139±3	138±3	<0.001
	Cl (mEq/l)	105±4	103±3	102±4	<0.001
	K (mEq/l)	4.8±0.9	5.0±0.7	5.0±0.8	0.37
	Ca (mg/dl)	8.5±0.9	8.7±0.9	8.9±0.8	0.04
	Normalized Ca (mg/dl)	8.9±0.8	9.1±0.8	9.1±0.7	0.25
	Phosphorus (mg/dl)	4.8±1.4	5.2±1.4	5.8±1.8	0.01
	Intact PTH (pg/ml)	162 (97-232)	183 (92-287)	215 (81-336)	0.19
	BUN (mg/dl)	61±16	65±13	72±17	0.01
	Creatinine (mg/dl)	9.1±2.4	11.0±2.4	12.2±2.6	<0.001
	UA (mg/dl)	6.4±1.4	6.7±1.2	7.2±1.3	0.03
	GOT (IU/l)	16±9	13±7	14±6	0.29
	GPT (IU/l)	12±8	11±7	10±5	0.54
	LDH (IU/l)	180 (156-222)	167 (155-183)	173 (155-199)	0.09
	γGTP (IU/l)	20 (13-37)	18 (13-24)	22 (13-34)	0.39
	ALP (IU/l)	259±110	294±138	277±111	0.38
	CPK (IU/l)	86±43	79±46	100±66	0.17
	Total protein (g/dl)	6.2±0.4	6.4±0.5	6.6±0.4	<0.001
	Albumin (g/dl)	3.7±0.4	3.7±0.4	3.9±0.3	<0.01
	Choline esterase (IU/l)	197±55	219±58	227±71	0.06
	Total cholesterol (mg/dl)	146±33	156±30	164±50	0.06
	Triglyceride (mg/dl)	76 (63-101)	96 (63-172)	106 (78-146)	0.05
	CRP (mg/dl)	0.10 (0.05-0.37)	0.10 (0.05-0.26)	0.12 (0.07-0.30)	0.21
	pH	7.29±0.59	7.36±0.46	7.34±0.55	0.63
	pCO2 (mmHg)	35.8±3.9	37.2±4.9	35.7±4.6	0.17
	pO2 (mmHg)	96.7±23.3	99.4±15.2	101.0±19.4	0.57
	HCO3- (mEq/l)	20.7±3.1	20.5±2.8	18.8±3.4	0.01
	Base excess (mEq/l)	-3.9±3.3	-4.4±3.0	-6.4±3.7	<0.01
	Anion gap (mEq/l)	19.7±2.3	20.4±2.7	22.4±3.0	<0.001
	White blood cell (/μl)	4912±1456	5346±1639	7146±2054	<0.001
	Neutrophil (/μl)	3187±1108	3691±1246	5109±1892	<0.001
	Red blood cell (x106/μl)	3.34±0.56	3.42±0.50	3.51±0.47	0.28
	Hemoglobin (g/dl)	10.2±1.4	10.0±1.4	10.7±1.4	0.03
	Hematocrit (%)	32.0 (29.5-35.2)	31.9 (28.3-34.7)	33.9 (30.8-35.9)	0.31
	MCV (fl)	96.2±7.6	94.3±6.9	96.0±6.0	0.36
	MCH (pg)	30.7±2.6	29.8±2.7	30.7±2.3	0.17
	MCHC (%)	31.9±1.1	31.6±1.3	32.0±1.3	0.22
	Reticulocyte (per mili)	14.0 ±9.4	12.9±5.3	13.5±6.3	0.78
	Platelet (x103/μl)	152±47	175±63	197±59	<0.01
	Ferritin (ng/ml)	126 (43-225)	80 (33-184)	148 (52-120)	0.18
	Iron (mg/dl)	68±31	65±28	63±38	0.7
	TIBC (mg/dl)	235±33	258±49	248±57	0.08
	UIBC (mg/dl)	168±45	191±64	184±63	0.15
	TSAT (%)	29.0±14.6	26.2±13.1	26.4±14.6	0.53
	%CGR (%)	81±27	106±23	110±24	<0.001
	nPCR (g/kg/day)	0.83±0.20	0.91±0.15	0.96±0.20	<0.001
	Kt/Vsp	1.31±0.32	1.49±0.29	1.41±0.29	0.02
