# Supplementary material for: Low Serum Neutrophil Gelatinase-associated Lipocalin Level as a Marker of Malnutrition in Maintenance Hemodialysis Patients
Source: PLoS One. 2015 Jul 10;10(7):e0132539. doi: 10.1371/journal.pone.0132539 (PMC4498679; doi:10.1371/journal.pone.0132539)
Supplement: S2 Table — (XLSX) [file pone.0132539.s004.xlsx]

## Sheet: n139
	Age	1=Female	HD period	1=Diabetes	pre-dialysis NGAL	post-dialysis NGAL	NGAL removal ratio	1=NGAL Low	Active Infection	Malignancy	CRP>0.5	Excluded by Inflammation	Na	Cl	K	Ca	normalized Ca	P	iPTH	ferritin	Fe	TIBC	UIBC	TSAT	UA	BUN	Creatinine	ChE	GOT	GPT	LDH	gGTP	ALP	CPK	TP	Alb	Tchol	TG	CRP	pH	PCO2	PO2	HCO3	BE	WBC	RBC	Hb	Ht	MCV
	77	0	4	0	307.2	254.5	17.1549	1		1	1	1	142	104	3.2	6.2	7	3.9	290	1346	50	175	125	28.5714	6.2	40	6.39	161	11	3	240	53	211	116	5	3.2	109	117	4.45	7.411	37.6	92.2	23.4	-1.1	1250	2.18	7.4	23.4	107
	69	1	62	0	871.6	545.4	37.4254			1	1	1	141	100	4.1	8.5	9.3	3.6	245	330.1	32	181	149	17.6796	7.7	56	10.25	201	9	4	170	10	426	96	6.2	3.2	150	172	1.31	7.465	31.3	97.1	22	-1.2	4800	3	8.8	28.4	95
	76	0	20	1	1193	616.5	48.3236			1	1	1	137	101	6.2	8.6	9.3	6.2	39	64.3	82	190	108	43.1579	6.5	79	7.24	98	12	8	191	7	216	17	6.5	3.3	203	118	1.11	7.349	42.3	71.9	22.8	-2.7	12390	3.41	11.1	34.1	100
	75	1	196	0	859.1	639	25.6198			1	1	1	136	103	5.6	8.9	9.4	4.8	99	99.8	46	218	172	21	6.3	43.6	6	278	14	8	177	31	383	34	6.7	3.5	160		0.61	7.41	30.1	89.2	18.7	-4.7	5300	2.93	9.9	31.3	106.8
	82	0	27	0	665.1	595.8	10.4195	1		1		1	143	104	4.3	8.8	9.2		346	25	47	274	227	17.1533	7.1	44	8.08	369	12	9	154	10	349	63	6.2	3.6	142	50	0.14	7.383	43	81.6	25	-0.1	4170	3.59	10.3	32.9	92
	76	0	13	0	507.2	384.9	24.1128	1		1		1	141	106	4.1	7.5	8.3	3.7	293	114	83	268	185	30.9701	6.3	55	6.24	114	36	25	204	319	562	91	5.5	3.2	121	80	0.13	7.434	30.5	60.9	20	-3.5	4010	2.73	9.5	29.9	110
	60	0	238	0	1999	1001	49.925				1	1	130	91	6.4	10.4	10.4	7.1	366	141	81	261	180	31	7.6	78.8	12.5	288	12	10	225	68	416	133	6.1	4	152		0.71	7.29	34	82.4	15.8	-9.6	9400	4.7	15	44.4	94.5
	63	1	110	0	1283	963.2	24.926				1	1	137	105	5.1	9.4	9.4	5.1	24	229	21	209	188	10	7.2	70.8	10.3	182	13	8	201	6	182	102	7.2	4	105		1.47	7.28	32.8	98.9	15.2	-10.5	6000	3.32	9.5	30.9	93.1
	58	1	120	0	854	642.1	24.8126				1	1	140	101	5.9	9.2	9.4	5.1	349	202	46	229	181	20	6	84	9.68	169	6	6	92	26	233	34	7.7	3.8	139	116	0.8	7.42	32.5	92.1	20.7	-2.8	4090	3.15	8.6	28.7	91
	60	1	103	0	1268	1416	-11.6719				1	1	139	103	5.7	8	8	10	1830	41.1	25	258	233	10	9.5	77	14.4	252	17	16	209	26	432	142	6.4	4	171	81	1.29	7.31	32.3	100.3	15.7	-9.5	8300	3.95	10.9	35.1	88.9
	79	1	214	0	1202	868	27.787				1	1	139	103	4.5	8.5	8.8	4.7	457	878	47	180	133	26	7.5	56.3	7.5	239	9	5	177	28	363	39	6.2	3.7	202	144	2.36	7.39	30.1	77.2	17.9	-5.8	6900	2.98	9.9	31.5	105.7
	71	0	72	1	893	769.5	13.8298				1	1	143	106	5.6	6.5	6.9	6.7	287	103	65	249	183	26	6.7	89	10.31	211	13	10	211	13	289	69	6.8	3.6	200	207	0.7	7.33	39.3	92.4	20.1	-5.4	5980	3.15	10.3	31.9	101
	65	1	118	0	1327	975.4	26.4959				1	1	141	106	3.5	9.4	9.7	5.6	145	427	74	201	127	37	6.5	64.1	10.1	286	8	3	135	37	302	33	6.5	3.7	219	169	0.53	7.36	29.7	78.5	16.3	-7.7	4800	3.39	10.9	33.9	100
	57	1	158	0	2120	1993	5.99057				1	1	137	103	4.6	7.6	7.9	10.8	392	58.4	26	332	306	8	7.8	112.8	8.4	188	19	13	289	15	415	69	6.2	3.7	170		1.68	7.18	32.5	47.6	11.7	-15.5	8800	3.29	9.7	32.1	97.6
	72	0	95	0	2082	1788	14.121				1	1	135	102	4.8	8.3	9.3	2.9	83	164	41	161	120	25	6.6	44.6	9.3	100	31	16	183	42	184	70	6.6	3	136	62	4.39	7.33	29.4	111.2	15.3	-9.5	6800	3.15	9.2	29.4	93.3
	56	0	102	0	731.2	813.1	-11.2008	1			1	1	140	108	5.8	8.7	8.7	7.1	242	95.4	65	257	192	25	5.4	93.8	15.5	185	6	5	160	9	182	121	6.2	4.1	128	57	0.61	7.26	34	108	14.9	-11.2	4600	3.16	10.4	32.6	103.2
	63	0	107	1	1190	857.2	27.9664				1	1	136	94	5.9	9.4	9.7	9.1	450	20.7	24	309	285	7.76699	8.2	77	11.38	211	12	12	166	24	281	35	6.9	3.7	194	78	2.83	7.339	37.4	71.2	19.7	-5.5	13010	3.9	10.4	33.9	87
	71	0	201	0	1517	513.2	66.1701				1	1	139	99	4.9	8.3	8.5	4.4	50	48	48	332	284	14.4578	7.5	59	12.93	234	19	17	184	88	326	117	6.6	3.8	139	101	1.29	7.349	38.3	127.9	20.6	-4.5	5590	3.57	10.4	32.5	91
	79	1	36	0	634.6	693.7	-9.31295	1			1	1	142	99	4.2	8.7	8.7	4.1	199	51.2	53	275	222	19.2727	7.8	80	8.68	212	13	7	212	35	208	49	6.5	4	140	46	1.19	7.367	46.8	39	26.3	0.6	4680	2.98	9.4	30.4	102
	74	0	72	0	710	513.2	27.7183	1			1	1	136	102	5	7.3	8.4	4.2	117	155.7	95	212	117	44.8113	8.8	56	11.6	151	30	11	256	50	295	100	6.7	2.9	153	74	1.1	7.42	34.1	85	21.6	-2.5	5500	1.98	7.1	22	111
	68	0	144	0	1011	500.1	50.5341				1	1	139	101	4.9	8.4	9.3	5	448	16.2	25	257	232	9.72763	4.3	64	10.52	289	4	7	112	29	585	45	6.2	3.1	150	156	1.01	7.341	39.1	86.5	20.7	-4.7	6530	3.57	10.4	32.7	92
	81	1	22	1	526.7	300.1	43.0226	1			1	1	142	105	3.7	7.5	8.6	3.1	165	44	31	260	229	11.9231	6.3	41	5.19	140	24	17	221	45	263	67	6.7	2.9	146	85	0.92	7.427	35.8	81.1	23.1	-1	4180	3.69	8.9	30	81
	76	0	7	0	684.2	353.5	48.3338	1			1	1	143	102	4.8	7.5	7.8	6.2	254	245.3	41	223	182	18.3857	4.8	67	8.95	175	8	5	134	15	292	117	6	3.7	143	151	0.91	7.365	42.4	90	23.7	-1.6	3550	3.06	9.5	29.9	98
	67	0	12	0	666.3	435.5	34.6391	1			1	1	143	108	5.5	7.6	8.1	4.4	127	101.8	59	244	185	24.1803	7.3	55	8.4	181	10	6	243	14	195	35	5.8	3.5	110	68	0.87	7.385	36.2	96.4	21.2	-3.3	6660	4.28	11.6	38.2	89
	64	0	46	1	928.8	663.8	28.5314				1	1	141	101	5	8.1	8.1	6.8	198	112.2	93	265	172	35.0943	7.4	82	12.52	252	11	13	162	22	309	47	6.9	4	142	281	0.81	7.317	36.4	107.4	18.2	-7.2	6810	3.16	9.4	27.6	87
	53	0	50	1	856.5	513.2	40.0817				1	1	131	92	4.2	8.5	8.8	4.4	118	27.9	46	257	211	17.8988	5.8	40	9.83	293	7	6	163	19	189	42	6.9	3.7	117	105	0.7	7.385	39.1	77.1	22.9	-1.9	6630	3.8	11.7	34.2	90
	66	0	18	1	535.3	392.1	26.7514	1			1	1	138	101	4.6	8.5	8.8	3.8	70	82.7	35	196	161	17.8571	3.2	52	6.35	177	12	7	105	21	145	67	6.7	3.7	130	117	0.69	7.413	37.2	98.8	23.2	-1.1	6960	3.53	10.1	31.6	90
	85	1	12	1	914	536.7	41.2801				1	1	136	100	3.9	7.5	9.4	4.8	77	185	37	160	124	23	6.3	39	5.49	118	9	2	164	10	165	18	5.5	2.1	174	97	0.6	7.34	49.5	89.3	26.3	-0.1	10200	2.99	8.7	28.2	94
	69	1	13	0	594.8	443.7	25.4035	1	1			1	139	107	6.1	8.7	9	5.5	222	240	52	232	180	22	7.9	79.3	11	229	18	13	162	25	356	67	6.3	3.7	146		0.05	7.37	30.9	116	17.3	-6.9	3500	3.37	9.9	31.6	93.8
	63	0	169	0	733.9	392	46.5867	1	1			1	138	104	6.2	8.7	9.5	8.3	273	1160	89	185	96	48	7.7	83.4	11.4	135	45	31	329	233	476	178	6	3.2	131			7.34	29.2	120.4	15.4	-9	6700	3.52	12.3	38.3	108.8
	66	1	52	0	1018	803.5	21.0707		1			1	138	107	5.2	8.3	8.7	6.8	216	481	121	165	44	73	6.5	99.5	7	250	22	5	217	14	404	91	5.9	3.7	168		0.12	7.24	34.4	96.3	14.5	-11.8	4200	3.19	11.4	35.7	111.9
	60	0	97	0	825.8	576.8	30.1526						138	105	5.3	8	8.5	3	224	22	63	380	326	16	8.4	72	7.88	80	45	24	249	96	644	209	7.4	3.5	179	41	0.2	7.38	35	81.2	20.2	-4.1	3980	2.73	7.6	25.1	92
	85	1	108	0	846	747.1	11.6903						136	101	4.4	8.2	8.5	7.6	640	32.5	35	262	227	13		87	11.4	157	12	6	144	13	264	81	6.5	3.7	117	52	0.09	7.26	36.1	86	15.9	-10.3	4200	3.51	9.5	32.4	92.3
	72	1	73	0	413.7	363.6	12.1102	1					145	113	4	8.3	8.3	4.5	134	222	53	262	209	20	8.2	52.9	3.4	204	22	16	217	39	262	118	6.1	4	220	85	0.07	7.36	33.6	97.8	18.5	-6.1	3900	3.63	11.3	36.7	101.1
	53	1	258	0	704.1	504.1	28.4051	1					141	111	6.2	9.5	9.5	6.6	545	181	71	234	163	30	6.9	69.4	8.4	219	15	17	157	40	273	34	6.7	4.1	137	56	0.04	7.27	30.8	76	13.9	-11.8	5000	3.25	10.8	34.5	106.2
	71	0	30	0	429.9	308.1	28.3322	1					141	107	4.6	8.1	8.1	4.2	119	177	93	235	126	42	7.4	51	5.43	196	31	21	187	25	202	121	6.7	4.1	149	86	0.3	7.44	33.3	125.6	22.1	-1.2	4490	2.93	9.8	28.8	98
	63	0	191	1	1004	772.5	23.0578						137	98	5.1	8.8	8.8	7.5	39	24.6	20	391	371	5	8.5	59.5	14.3	360	11	9	158	22	171	54	7	4.4	168	288	0.24	7.39	36.4	123.6	21.7	-2.8	4700	4.18	8.9	32.5	77.8
	59	0	50	1	744.5	658.3	11.5782						135	101	5.2	9.2	9.2	4.7	79	133	37	281	244	13	7	56.1	14	269	21	26	182	26	198	92	6.7	4.1	101	123	0.18	7.34	36.5	105.9	19.4	-5.6	5500	3.79	11.9	36	95
	78	0	33	1	510.9	469.9	8.02505	1					141	107	4.6	8	8.2	4.6	152	128	40	211	171	19	5.7	49.8	10.8	281	17	9	200	23	172	89	6.3	3.8	138		0.16	7.37	32.5	99.5	18.5	-5.8	4500	3.47	11.5	35.2	101.4
	78	0	2	1	357.1	330.7	7.39289	1					141	114	5.2	8	8.1	3.8	129	22.3	38	298	260	13	4.9	43.7	5.7	198	8	6	187	6	178	71	6.4	3.9	140	101	0.1	7.34	35.1	62.5	18.7	-6.3	4600	3.21	10	31.7	98.8
	77	0	28	0	592.3	484.3	18.234	1					139	106	4.2	9	9	5.1	65	636	68	246	178	28	6.4	62.7	9.5	174	16	13	158	14	166	79	6.5	4.1	159	171	0.07	7.37	28.6	127	16.2	-7.6	6200	3.71	11.7	35.2	94.9
	29	1	140	0	930.5	830.3	10.7684						139	103	4.8	8.7	8.7	6	235	166	105		113	48	7.9	72	14.27	221	5	5	140	11	136	97	6.5	4.3	161	96	0.03	7.38	38.5	122.8	22	-2.8	4800	2.6	7.3	22.9	88
	66	0	22	0	1063	803.5	24.412						142	105	5.5	9.7	9.7	4.7	115	350	94	233	130	42	8.6	91	14.87	187	7	7	184	87	214	47	7.3	4.1	223	152	0.3	7.42	34	111.2	21.6	-2.1	11400	3.07	9.1	26.6	87
	67	0	1	0	633.9	569	10.2382	1					146	108	3.5	7.7	8.2	4.7	53	40	55	242	176	24	9.1	66	9.28	172	18	16	185	17	166	112	6.6	3.5	155	66	0.3	7.4	39.4	77.1	23.6	-0.9	6500	3.52	10.3	32.2	92
	85	0	22	0	908.2	599.7	33.9683						141	106	4.2	8.9	9.4	3.9	12	104	108	193	84	56	5.4	46	9.19	173	18	9	184	20	158	21	6	3.5	156	38	0.2	7.37	35.9	91.1	20.4	-4.1	6240	4.2	7.5	24.5	101
	62	0	58	1	1381	1239	10.2824						140	103	5.8	9.4	9.6	7.3	37	9.4	36	327	291	11	5	90.2	16.6	173	6	7	198	15	162	86	5.9	3.8	139	76	0.12	7.37	38.9	73.1	21.7	-3.3	8500	3.4	10.9	33.9	99.7
	38	1	79	0	1182	679.8	42.4873						136	98	4.5	9.4	9.4	5	104	645	55	139	84	40	7.1	90.9	14.2	211	30	17	233	33	321	204	7.4	4.3	161		0.11	7.25	34.7	113.9	15.6	-11.3	7800	3.6	12.3	39.2	108.9
	54	1	79	0	747.9	521.3	30.2982						141	104	4.8	10	10	5.9	96	80	95	254	146	39	6.5	72	12.21	212	11	8	145	18	171	112	6.9	4.2	150	175	0.1	7.38	37.8	99.9	22	-2.6	2720	3.1	9.8	29.5	95
	62	1	171	0	1113	944.5	15.1393						134	99	5.1	8.9	8.9	4.9	242	186	59	206	147	29		50.5	12.2	207	15	8	150	11	278	70	7	4.2	188	93	0.09	7.33	39.8	106.9	20.6	-5	7500	3.52	11	34.4	97.7
	61	0	18	0	1265	914.6	27.6996						138	106	4.5	10	10.2	3.7	244	321	41	216	175	19	6.6	58.2	13	199	16	10	166	25	415	86	6.4	3.8	81		0.06	7.33	30	113.5	15.6	-9	8600	4.11	12.8	39	94.9
	50	1	139	0	1783	987.9	44.5934						135	101	4.8	8.7	8.7	5.7	32	145	80	263	183	30		45.8	14.2	287	14	9	142	23	274	161	6.9	4.3	185	216	0.06	7.33	34.4	117.6	17.8	-7.3	6400	3.68	11.1	34.6	94
	65	1	127	0	644.2	540.2	16.1441	1					136	105	6.1	8.8	9.3	4.5	133	150	52	225	173	23	5.3	65.9	8.9	274	15	16	197	19	721	62	6.2	3.5	166		0.06	7.32	36.4	179.8	18.1	-7.4	5200	3.33	10.3	33	99.1
	57	1	154	0	823	541.2	34.2406						138	102	4.5	8.7	8.7	4.2	208	233	79	249	170	32	6.5	66.3	11.1	286	11	7	171	16	285	66	6.5	4.2	190		0.04	7.38	35.7	118.3	20.4	-4.3	4200	3.54	10.4	32.6	92.1
	70	1	22	0	478.3	454.4	4.99686	1					138	107	6.3	8.4	8.4	5	96	125	72	268	196	27	7	98.5	9.4	264	18	11	224	11	336	100	6.6	4.2	116		0.04	7.32	35	97.7	17.8	-7.5	3600	3.65	10.8	34.5	94.5
	57	1	30	0	999.1	771.7	22.7605						140	104	5.8	9.2	9.2	3.7	343	199	81	227	121	40	7.2	76	12.52	243	10	6	143	11	461	61	6.7	4.1	123	88	0.03	7.36	40	103	22	-3.2	4040	3.08	9.7	29.8	97
	66	1	28	0	896.5	848.3	5.37646						140	105	6	9.5	9.5	5.5	62	32	54		197	22	10	64	11.28	193	11	14	168	17	141	58	6	4.2	172	63	0.03	7.46	33.5	107.6	23.2	0.1	5500	3.28	9.6	29.3	89
	45	1	25	0	626.8	442.8	29.3555	1					140	106	5.9	8.8	8.8	4.5	153	49	59	210	177	25	8.1	64	10.44	151	10	6	161	9	251	88	6.4	4.3	137	50	0.03	3.38	38.9	114.4	22.4	-2.4	4150	3.16	10	29.5	93
	68	1	53	0	1439	1057	26.5462						135	101	5.3	8.8	8.8	8	201	22.9	45	319	274	14		66.8	13.7	249	13	6	217	7	196	43	6.9	4.3	171	62	0.24	7.33	30.6	79.6	15.8	-8.9	7200	3.52	10.3	33.7	95.7
	72	0	64	1	556.3	510.9	8.16106	1					139	106	4.7	7.9	8.7	4.9	143	142	53	198	145	27	6.1	63.2	9.2	212	14	8	340	24	175	171	5.6	3.2	158		0.17	7.39	28.8	80.4	17.2	-6.7	4500	2.48	8.2	25.5	102.8
	54	1	227	0	1459	768.4	47.3338						136	98	6.1	10.7	10.7	8.4	562	240	38	225	187	17	10.7	90.6	12.3	297	10	9	167	16	197	58	6.7	4.3	298		0.16	7.34	36	101.2	19.1	-6	6700	3.74	11	35.6	95.2
	54	1	53	0	594.2	599.1	-0.824638	1					136	102	5.8	9.3	9.6	3.5		380	35	213	178	16	4.3	65.6	12.4	272	11	7	134	7	211	43	6.4	3.7	179		0.08	7.36	34.2	95.7	19	-5.7	4100	3.3	10.7	34.3	103.9
	37	1	59	0	901.6	862.4	4.34783						137	100	3.9	10	10.2	7.5	474	184	80	271	191	30	6.1	86.6	12.6	224	16	12	209	7	241	76	5.7	3.8	178		0.05	7.35	30.4	89.4	16.5	-7.7	6100	4.54	13.8	42.7	94.1
	63	0	101	0	1109	1080	2.61497						138	103	5.6	9.5	9.7	5.9	432	396	107	248	141	43	4	77.7	14.9	243	8	12	128	28	214	146	6.5	3.8	114		0.14	7.34	36.5	93.4	19.1	-6	6100	3.86	12.1	37.7	97.7
	58	1	64	0	1456	993	31.7995						140	103	5.7	9.3	9.5	5.4	29	34	46	263	194	19	7.3	83	11.51	223	17	8	156	19	215	58	7.2	3.8	187	160	0.1	7.37	38.3	102.8	21.8	-2.9	6890	3.49	9.9	30.9	89
	67	0	60	0	843.8	495.5	41.2776						139	107	5.4	7.5	8.7	3.6	228	8	23	336	302	7	7.4	75	13.96	163	17	11	158	55	211	118	6.3	3.8	173	112	0.1	7.43	30	125.1	19.3	0.3	5750	3.26	9.4	30.6	94
	68	1	42	0	744.3	777.9	-4.51431						139	108	5.4	8.7	8.9	6.2	395	74.3	43	208	165	21	5.1	61.4	11.2	220	12	8	177	17	466	102	6.2	3.8	134	218	0.1	7.31	31.7	102.8	15.5	-9.8	4400	3.4	11.1	35.3	103.8
	56	1	145	0	963.2	985	-2.26329						138	107	4.2	9.6	9.8	4.8	163	101	101	263	162	38		48.4	10.8	201	8	4	141	17	248	32	6	3.8	130	62	0.09	7.33	35.8	91.7	18.2	-7	5400	3.65	11.4	36.6	100.3
	67	0	68	0	662.1	418.8	36.7467	1					138	107	4.3	8.3	8.4	4.2	165	139	57	210	153	27		76.9	12.3	224	10	8	240	11	256	50	5.9	3.9	132	70	0.09	7.3	34.2	133.2	16.3	-9.2	6800	3.68	11.4	36.2	98.4
	72	1	61	0	847.4	620	26.835						140	106	5.5	8.6	9	6.2	535	284	100	218	118	46		73.3	7.8	236	13	4	161	15	747	48	6	3.6	160	112	0.07	7.35	35.5	106.4	19.3	-5.5	4200	3.42	10.8	34.7	101.5
	61	1	308	0	924.5	781.9	15.4246						137	102	5.8	8.5	8.9	4.1	154	52.4	98	268	170	37	7.2	72.5	11.9	319	16	16	201	23	296	84	6	3.6	171		0.05	7.34	38	99.6	20.1	-5.1	6700	3.5	10.9	33.8	96.6
	75	1	130	1	837.7	716.7	14.4443						145	111	5.3	9.6	9.7	6.8	446	70.9	78	214	136	36	7.1	70.4	8.2	227	11	12	183	14	353	25	6.2	3.9	199		0.05	7.31	30.9	92	15.3	-9.8	5900	3.34	10.8	35.6	106.6
	68	0	155	0	1256	812.4	35.3185						135	95	4.6	9	9	5.4	213	54	94	215	108	47	10.1	94	13.72	225	2	7	132	32	185	73	6.7	4.3	194	151	0.03	7.38	37.1	103.8	21.2	-3.4	5480	3.2	10.5	30	94
	65	0	47	1	619.8	315.2	49.1449	1					132	98	5.1	9.3	9.7	4.4	163	68	132		145	48	6.8	61	11.51	209	6	28	138	36	145	56	7.4	3.6	137	203	0.03	7.42	37.8	103.8	23.7	-0.5	6580	3.35	10.8	96	96
	79	1	47	0	611.6	485	20.6998	1					139	108	5.2	8.4	8.9	4.2	370	52.3	53	249	196	21	6.2	71.9	7.7	91	29	18	159	23	290	65	6	3.5	102	62	0.03	7.36	29.4	117.7	16.4	-8	3700	2.99	9.6	29.9	100
	61	1	40	0	985.7	878	10.9262						140	102	5	8.2	9	5	94	65	31	230	189	14	6.9	75	6.82		12	5				20	6.8	3.2	104	47	0.5	7.34	45	71.3	23.5	-2.5	11700	4.1	9.7	32.5	79
	79	1	45	0	845.9	640	24.3409						134	103	4.1	8.7	9.6	3.1	51	336	79	171	92	46		64.7	7.3	186	10	13	139	20	469	21	6	3.1	160	51	0.26	7.34	33.4	126.2	17.6	-7.4	3500	2.52	8.7	27	107.1
	58	0	180	1	1188	1107	6.81818						138	101	4.3	8.6	8.6	4.3	377	198	24	320	296	8	6.2	77.2	15.7	397	9	13	199	118	327	313	6.6	4.2	152		0.24	7.34	30.1	124.3	15.7	-9.1	5800	3.5	10.2	32.3	92.3
	68	0	89	0	1693	1131	33.1955						138	101	5	10.1	10.3	6.7	142	221	58	259	201	22	7.9	71.1	11.4	132	11	11	170	32	230	17	6	3.8	156		0.1	7.36	36.2	112.4	20	-4.8	7200	4.05	12.5	38.3	94.6
	76	0	104	0	1410	887.2	37.078						137	102	4.8	9.3	9.6	3.7	60	167	57	217	157	27	7.6	61	11.71	162	15	10	170	31	193	100	6.6	3.7	250	78	0.1	7.46	33.4	118	23.3	0.3	6870	2.44	8.3	25.3	104
	77	0	23	1	420.7	343.6	18.3266	1					141	106	3.7	8.9	9.2	2.8	78	28	100	237	123	45	4.7	33	8.64	131	8	10	139	21	252	51	6.4	3.7	101	94	0.1	7.43	33.5	99.2	21.9	-1.5	5130	3.36	10.4	32.2	96
	47	0	190	1	1468	1419	3.33787						142	107	5.2	10.1	10.1	8.6	223	201	32	236	204	14	7.5	85.7	16	299	10	19	158	20	187	209	6.5	4.1	138	81	0.09	7.26	33.6	106.4	14.6	-11.4	8200	3.89	11.4	36.3	93.3
	65	0	17	0	438.9	379.1	13.625	1					141	108	5.3	8.1	8.1	4.8	404	36.3	37	264	227	14		46.6	9.2	225	12	8	189	10	248	75	6.1	4	126	180	0.07	7.37	35.2	78.3	20.1	-4.5	5300	3.81	10.6	34.1	89.5
	63	1	69	0	376.8	272.9	27.5743	1					139	109	5.3	8.8	9.2	6	171	193	118	268	150	44		67	8.1	208	30	33	173	129	310	80	6.4	3.6	190	83	0.07	7.35	33.2	92.5	17.9	-6.9	3500	3.12	9.9	31.3	100.3
	58	0	153	1	1193	625.1	47.6027						135	98	5.3	9.6	9.6	5.2	280	144	41	281	240	15	7.9	85	11	231	13	9	178	27	307	121	6.6	4	198		0.06	7.35	36	115.7	19.6	-5.3	7600	3.7	12.6	38.8	104.9
	63	0	87	1	971.9	967.2	0.483589						135	101	5.5	10	10.3	5.6	151	175	70	244	174	29	6	78.2	12.5	158	11	11	165	43	181	127	5.8	3.7	110		0.06	7.34	34.2	136	18.8	-7	5200	3.35	11	34.3	102.4
	58	1	155	1	1143	861.2	24.6544						141	106	4.3	8.8	8.8	4	310	538	62	207	145	30		65.4	9.8	261	9	8	159	20	512	80	6.4	4.1	164	141	0.05	7.31	38.7	92	19	-6.6	7200	2.73	8.6	27.9	102.2
	61	0	74	0	907.5	921.7	-1.56474						131	100	6.1	9	9	3.6	183	797	134	239	105	56	5.7	70.9	16.5	155	9	8	154	19	302	141	5.9	4	115		0.04	7.33	33.5	93.1	17.3	-7.8	4300	2.92	9.1	27.3	93.5
	35	1	75	0	1045	767.3	26.5742						140	103	5.7	9.3	9.3	4.2	88	71	88	228	118	43	5.9	74	13.69	170	14	6	121	6	122	60	6.2	4	146	81	0.03	7.41	37.9	139.9	23.4	-1.3	4550	2.54	7.7	24.6	97
	33	1	85	0	1017	750.5	26.2045						136	105	5.3	8.3	8.5	3.9	92	33.9	45	231	186	19	8.1	63.2	12.7	154	8	6	144	8	184	44	5.6	3.8	144	72	0.03	7.29	35.6	111.8	16.7	-9.1	3800	3.03	8.5	27.9	92.1
	75	0	10	1	808	595.7	26.2748						138	101	4.7	7.8	8.3	4.9	134	55	83	247	165	33	6.7	72	11.07	183	10	6	156	12	180	58	6.1	3.5	132	76	0.03	7.37	36.1	111.1	21.2	-3.2	5870	2.84	8.5	26.5	94
	67	0	208	0	713.7	414.2	41.9644	1					141	107	5.3	8.5	8.7	5	222	22	63		203	24	8.1	80	10.66	214	4	3	204	15	205	169	6.1	3.8	177	72	0.03	7.43	33.1	128	21.4	-2	5300	3.63	10.5	332.6	90
	58	0	6	0	1050	952.1	9.32381						141	106	4.2	7.7	7.7	5.1	413	131	20	214	194	9	6.1	58.9	11.3	222	11	9	199	11	352	57	6.9	4.1	186		0.15	7.35	33.1	102.6	18	-6.6	6900	3.71	11.3	35.1	94.6
	42	0	172	0	1046	1214	-16.0612						135	99	4	9.8	9.8	6	329	9.1	213	436	223	49	5.9	60.3	16.1	349	18	17	176	11	245	308	6.9	4.4	133		0.14	7.39	31.5	116.2	18.5	-5.8	6900	3.52	10.5	32.5	92.3
	80	1	163	0	986.5	698.4	29.2043						141	111	4.7	8	8.7	5.5	191	168	54	249	195	22		60.1	8.6	213	12	10	162	11	369	51	6.1	3.3	156	81	0.09	7.24	47	86.7	19.6	-7.5	4300	3.44	10.6	35.6	103.5
	58	1	236	0	1417	1048	26.0409						138	103	6.3	9.9	9.9	5.8	454	162	57	275	218	21		76.2	13.9	448	10	5	145	13	523	78	7	4.5	144	127	0.07	7.31	35.6	108	17.6	-7.9	8100	3.21	9.6	30.6	95.3
	73	0	39	0	1182	953.1	19.3655						139	103	6.1	8.2	8.2	6.1	321	78.7	100	234	134	43	6.8	83.2	13.1	214	16	13	193	38	194	72	6.4	4.2	159		0.05	7.3	34.3	121.5	16.5	-8.9	3900	4.17	13.1	40.6	97.4
	58	1	172	0	1443	811.7	43.7491						137	103	5.6	9.1	9.1	5.3	357	208	68	247	179	28	7.6	81.3	13.7	288	12	9	170	18	254	74	6.4	4	161		0.1	7.34	34.4	112.2	18.1	-6.9	8100	3.58	11	34.1	95.3
	72	0	111	0	1135	726.7	35.9736						137	99	5.3	9.4	9.5	4	148	169	28	227	199	12	8.5	87.4	11.7	220	11	10	139	20	324	74	6.1	3.9	158		0.07	7.37	37.5	92.2	21.1	-3.8	7000	2.98	9.4	29.6	99.3
	57	1	101	1	975.4	788.5	19.1614						139	101	5.3	10.2	10.3	4.4	25	23	49	291	242	17	6.1	47.7	12.9	216	14	8	155	8	216	83	6.1	3.9	206	67	0.04	7.38	39.8	130.4	23.2	-1.7	3600	3.93	11.2	36.2	92.1
	68	0	15	0	973.5	791.4	18.7057						141	106	4.6	7.1	7.1	5	213	52	66	257	188	26	9.6	60	11.96	277	7	10	185	25	452	113	6.9	4	212	596	0.3	7.34	37.6	91.9	20	-5.1	7310	3.78	11.6	35.9	95
	67	0	7	0	1037	794.7	23.3655						141	104	4.2	7.8	8.3	4.8	89	53	58	224	161	26	7.1	59	11.9	151	27	15	170	49	122	105	6.3	3.5	97	46	0.2	7.37	41.3	124.9	23.3	-1.9	5890	3.94	12.1	35.6	90
	67	0	121	0	1160	855.7	26.2328						141	111	5.7	9.1	9.4	4.8	250	43.9	67	248	181	27	4.4	57.6	12.7	310	13	8	142	14	244	101	5.8	3.7	132		0.03	7.32	39.3	75.7	19.8	-5.8	5700	3.68	10.9	34.8	94.6
	37	0	46	1	1268	921.1	27.358						135	99	4.4	8.7	8.7	4.5	66	144	67	234	176	28	6.8	62	16.3	244	4	6	159	12	159	123	6.7	4.1	112	238	0.1	7.37	32.6	99.8	18.4	-5.8	7590	3.03	9.2	26.9	89
	63	1	5	0	666.3	474.1	28.8459	1					139	101	5.8	10.3	10.4	6.8	38	391.4	106	205	99	51.7073	4.5	74	10.15	303	32	32	255	76	310	196	6.3	3.9	232	83	0.49	7.374	38.7	104.1	22.1	-2.8	6700	3.41	9.2	29.2	86
	76	1	26	0	453	286.7	36.7108	1					141	105	3.7	7.5	8.4	4.2	203	134.8	49	227	178	21.5859	7.4	54	5.35	197	12	8	241	17	312	34	5.4	3.1	207	163	0.49	7.384	37.3	72.3	21.8	-2.8	6200	4.73	14.2	46.8	99
	67	0	12	1	453	300.1	33.7528	1					142	105	3.9	7	7.7	4.5	307	21	86	245	159	35.102	6.4	44	6.89	135	11	7	172	14	304	92	5.7	3.3	109	55	0.44	7.407	39.3	80.8	24.2	-0.4	8600	2.74	8.5	26.8	98
	83	0	23	0	1160	533.1	54.0431						139	100	2.9	9.2	10.1	3.1	4	41.1	53	203	150	26.1084	6.7	26	7.8	172	16	4	146	50	234	41	6.3	3.1	112	62	0.31	7.418	41.8	95.8	26.4	1.7	3970	3.09	9.4	30	97
	75	1	230	0	827.9	381.3	53.9437						143	105	4.5	7.2	7.4	5.3	91	97.3	85	254	169	33.4646	5.8	49	8.79	257	22	15	221	26	315	114	7.1	3.8	179	98	0.3	7.332	45.9	83.8	23.8	-2.3	3810	3.35	11	34.7	104
	57	0	11	0	1028	851.4	17.179						137	101	6.3	7.9	7.9	9.3	279	150	73	249	176	29	7.3	88.8	11.8	164	12	10	263	8	311	122	6.8	4.1	177		0.29	7.26	33.9	124.4	14.8	-11.2	5900	3.46	12.1	37.5	108.4
	77	0	1	1	556.1	393	29.3293	1					141	99	2.8	9.2	10.1	3.6	13	63.2	47	220	173	21.3636	5.7	26	6.57	212	15	10	163	19	165	46	5.6	3.1	104	67	0.28	7.466	34.5	99.4	24.3	0.8	6470	3.26	9.2	29.9	92
	84	0	127	0	882.7	350	60.3489						141	104	4.5	9	9.9	3.8	67	29.8	44	309	265	14.2395	5.7	56	9.32	159	14	14	129	23	262	34	5.5	3.1	98	51	0.23	7.441	33.1	109.4	22	-1.6	5400	3.21	9.6	30.7	96
	83	1	53	0	1095	488	55.4338						143	101	3.9	8.5	8.7	4.6	171	13.6	23	369	346	6.23306	6.2	45	5.25	231	18	7	198	75	615	74	7.7	3.8	152	114	0.22	7.313	47.8	61.6	23.7	-2.7	4770	4.63	10.6	37.4	81
	75	0	67	1	737.4	356.2	51.6951						139	101	4.5	8.9	9.1	5.6	272	49.2	29	324	295	8.95062	7.4	62	12.57	223	11	18	239	24	235	79	6	3.8	167	193	0.19	7.359	36.8	93	20.3	-4.7	6450	3.79	8.9	30	79
	61	0	42	1	615.7	322.3	47.6531	1					139	100	4.5	10.2	10.2	8.3	97	20.2	70	300	230	23.3333	8.5	55	11.54	296	8	8	183	7	108	118	7.2	4.1	163	102	0.19	7.353	37.1	87.6	20.2	-4.8	5130	4.16	11.9	36.6	88
	74	0	141	0	1207	828.1	31.3919						138	104	5.1	8.1	8.1	6.8	143	652	101	215	114	47	7.4	91.5	11.7	284	17	18	157	23	333	64	7.2	4.1	148		0.18	7.2	47.2	98.9	18.1	-9.9	6600	4.31	12.7	40.7	94.4
	75	0	10	0	917.5	633.5	30.9537						141	100	5.2	8.4	8.6	8.9	72	33.1	31	328	297	9.45122	4.3	79	12.74	308	11	10	173	13	172	78	6.4	3.8	140	113	0.15	7.303	40.8	98	19.8	-6.2	6340	4.29	11.4	37	86
	69	1	95	1	827.9	403.8	51.226						143	104	4.6	8.6	8.8	4.1	352	24.8	99	321	222	30.8411	6.6	44	9.5	255	14	8	177	11	249	87	6.3	3.8	180	91	0.14	7.37	40.1	107.9	22.7	-2.4	5080	3.57	9.7	31.5	88
	44	0	42	1	715.2	338.4	52.6846	1					134	96	4.1	8.8	9.2	1.6	40	366.1	172	186	14	92.4731	4.4	60	10.26	125	15	10	107	55	229	58	6	3.6	115	78	0.13	7.424	36.8	71.5	23.5	-0.6	3540	3.72	9.4	29.3	79
	67	0	12	1	844.2	636.5	24.6032						137	100	5.6	11.1	11.4	6.4	22	138.9	83	254	171	32.6772	4.5	67	9.93	220	15	10	156	12	437	85	6.6	3.7	157	216	0.12	7.344	43.2	97.5	23	-2.7	6300	4.38	11.7	37.4	85
	82	0	87	1	562.8	480.4	14.6411	1					139	104	5.1	8.4	8.8	5.3	77	307	51	171	120	30	4.8	55.6	9.8	185	9	5	228	22	210	145	6.1	3.6	171	66	0.12	7.38	36.6	110	20.9	-3.9	4300	1.99	6.2	20.1	101
	66	0	73	0	1206	504.8	58.1426						145	106	5	7.9	8.4	5.7	241	16.6	33	240	207	13.75	7.7	63	11.43	101	14	7	144	18	140	45	6.9	3.5	121	33	0.11	7.352	38.7	92.9	21	-4.2	6220	3.55	9.4	31.4	94
	45	0	19	0	766.3	402.9	47.4227						143	103	5.5	8.5	8.8	5.3	155	365.1	103	236	133	43.6441	6.2	71	14.72	206	22	48	265	24	145	125	5.9	3.7	152	47	0.11	7.424	38.2	84.7	24.4	0.1	6320	2.91	8.8	27.3	94
	60	0	26	1	574.6	294.7	48.7121	1					140	100	4.3	9.2	9.3		89	71.4	70	268	198	26.1194	6.4	48	10.93	235	14	10	241	17	301	175	6.1	3.9	215	78	0.08	7.396	41.2	69.5	24.7	-0.1	7130	2.9	9.6	27.9	96
	78	0	40	0	518.2	370.5	28.5025	1					142	107	4	8	8.9	4.1	174	27	41	256	215	16.0156	5.1	41	7.62	153	9	6	162	17	185	60	6	3.1	134		0.08	7.413	36	100.2	22.5	-1.7	2930	3.85	10.6	32.6	86
	59	0	66	0	646.9	656.8	-1.53038	1					141	107	5.6	9.6	9.9	5.6	178	146	44	183	139	24	5.9	66.8	14.4	182	11	11	176	21	190	49	6	3.7	123	37	0.07	7.39	35.8	121.7	21	-3.6	4500	2.95	9.2	28.3	95.9
	66	0	175	0	803.6	449.2	44.1015						140	103	4	8.3	8.7	4.7	105	69.6	31	279	248	11.1111	7.7	55	12.69	155	17	19	171	219	130	84	6.4	3.6	179	69	0.06	7.367	39.1	97.9	21.9	-3.1	3000	2.77	8.4	26.3	95
	67	1	111	1	734.8	425.5	42.0931						140	107	6.1	9	9.2	5	445	11.5	59	318	259	18.5535	6.2	76	13.15	254	14	11	171	17	258	97	6.6	3.8	152	81	0.06	7.327	36.9	98.1	18.9	-6.5	4590	3.8	10.3	34.1	90
	68	0	64	0	1213	914.1	24.6414						138	107	3.8	8	8.2	5.7	72	170	166	337	171	49	6.2	84	15.1	135	27	33	221	43	245	212	5.9	3.8	156		0.05	7.3	23.8	126.6	11.3	-13.4	6300	3.22	10.9	31.9	99.1
	50	0	197	0	942.8	641	32.011						135	101	6.4	10.1	10.1	8.6	207	184	43	320	277	13	7.6	84.7	13.1	244	10	9	163	16	268	127	6.6	4.4	117		0.05	7.32	28.2	112.5	14.2	-10.4	6300	4.35	13.2	40.7	93.6
	67	0	7	0	574.6	331.2	42.3599	1					138	104	5.1	7.9	8.4	5.1	162	233.4	132	221	89	59.7285	4.9	66	9.8	165	17	19	152	31	300	49	6	3.5	126	63	0.05	7.367	37.2	86.6	20.9	-3.9	6180	3.54	11.3	33.5	95
	83	0	7	0	462.6	475	-2.6805	1					138	100	5.5	10.4	10.8	6.3	14	24.8	126	286	160	44.0559	7.9	82	9.59	170	7	5	142	7	173	40	6.6	3.6	112	42	0.05	7.354	39.7	83.6	21.6	-3.6	6260	4.56	12.1	38.5	84
	41	1	92	1	1219	657.7	46.0459						139	97	4.5	8.6	9.1	8.4	263	124.9	43	233	190	18.4549	8.6	61	12.99	242	16	12	204	10	150	178	6.1	3.5	191	111	0.04	7.399	37.7	91.6	22.8	-1.7	12370	3.47	10.9	33.4	96
	58	1	67	0	759.7	368.7	51.4677						140	101	5.1	9.1	9.4	5.1	355	56.5	70	247	177	28.3401	6.4	57	10.35	313	21	9	180	19	363	189	5.9	3.7	223	90	0.04	7.377	38.5	101	22.1	-2.7	4630	3.14	9.6	30.1	96
	72	0	85	1	1068	556.9	47.8558						143	102	4.4	8.1	8.1	3.5	74	232.6	57	233	176	24.4635	6.2	44	11.64	184	12	7	179	12	230	77	7.1	4.2	191	142	0.03	7.368	42	111.6	23.6	-1.6	6320	3.19	9.7	29.8	93
	65	1	238	0	991.7	451.1	54.5125						142	103	4.3	9.5	9.9	3.5	147	30.7	63	232	169	27.1552	7	58	11.3	215	15	9	196	18	261	38	6.1	3.6	175	62	0.03	7.375	45.5	86.6	26	0.5	3560	3.62	10.9	33.4	92
	52	1	7	0	751.8	548.3	27.0684						139	98	3.7	7.6	7.7	3	239	245.1	105	213	108	49.2958	6.6	59	8.12	132	23	8	207	17	287	210	6.5	3.9	160	376	0.03	7.362	46.8	66.4	26	0.3	5240	2.75	9.3	28.3	103
	69	1	254	0	701.1	640	8.71488	1					145	111	4.8	9.7	9.8	7.3	247	503	66	210	144	31	7.3	69.8	10.7	187	11	6	154	40	299	37	6.5	3.9	166	72	0.03	7.31	33.1	103.4	16.4	-8.8	3400	3.73	11.8	37.9	101.6
	49	0	96	1	548.7	429.1	21.797	1					139	101	3.9	8.4	8.7	3.4	127	36.8	55	268	213	20.5224	5.1	50	10.14	140	14	10	150	11	194	57	6.2	3.7	124	71	0.03	7.401	40.4	109.4	24.5	-0.2	2660	3.57	9.3	29	81
	73	1	14	0	527.9	284	46.2019	1					140	100	4.8	8	8.4	4.5	183	175.8	71	234	163	30.3419	6.9	74	7.93	239	13	8	177	13	269	79	5.9	3.6	213	142	0.03	7.376	40.5	92.5	23.2	-1.8	3120	2.95	9.6	29.6	100
[truncated: 11 more columns]
