# Supplementary material for: Low Serum Neutrophil Gelatinase-associated Lipocalin Level as a Marker of Malnutrition in Maintenance Hemodialysis Patients
Source: PLoS One. 2015 Jul 10;10(7):e0132539. doi: 10.1371/journal.pone.0132539 (PMC4498679; doi:10.1371/journal.pone.0132539)
Supplement: S3 Table — N = 139. (XLSX) [file pone.0132539.s005.xlsx]

## Sheet: S3 Table
		r	P
	Neutrophil	0.53	< 0.001
	White blood cell	0.518	< 0.001
	Anion gap	0.508	< 0.001
	Creatinine	0.507	< 0.001
	%CGR	0.486	< 0.001
	HD period	0.465	< 0.001
	pH	-0.374	< 0.001
	Platelet	0.354	< 0.001
	Na	-0.333	< 0.001
	nPCR	0.328	< 0.001
	BUN	0.328	< 0.001
	Cl	-0.319	< 0.001
	Base excess	-0.319	< 0.001
	Albumin	0.293	< 0.001
	Age	-0.293	< 0.001
	Phosphorus	0.291	0.001
	Total protein	0.286	0.001
	HCO3-	-0.276	0.001
	Ca	0.265	0.0024
	UA	0.263	0.003
	Choline esterase	0.226	0.008
	Normalized Ca	0.218	0.01
	Total cholesterol	0.2	0.018
	Kt/Vsp	0.2	0.019
	K	0.167	0.05
	Hemoglobin	0.165	0.053
	Red blood cell	0.16	0.061
	Hematocrit	0.151	0.075
	pO2	0.149	0.08
	Iron	-0.134	0.115
	TSAT	-0.115	0.178
	LDH	-0.111	0.194
	UIBC	0.097	0.255
	CRP	0.094	0.27
	ALP	0.074	0.39
	GOT	-0.068	0.428
	MCH	-0.068	0.426
	MCV	-0.067	0.43
	reti	0.065	0.445
	Ferritin	0.065	0.448
	MCHC	0.051	0.552
	GPT	-0.044	0.608
	TIBC	0.04	0.645
	gGTP	0.039	0.65
	Post-dialysis BMI	-0.032	0.717
	pCO2	-0.031	0.718
	Pre-dialysis BMI	-0.012	0.896
	CK	0.008	0.923
