# Supplementary material for: Low Serum Neutrophil Gelatinase-associated Lipocalin Level as a Marker of Malnutrition in Maintenance Hemodialysis Patients
Source: PLoS One. 2015 Jul 10;10(7):e0132539. doi: 10.1371/journal.pone.0132539 (PMC4498679; doi:10.1371/journal.pone.0132539)
Supplement: S4 Table — Numbers indicate correlation coefficients (r) for statistically significant association by univariate linear regression analysis (P<0.05). Strong correlations are highlighted in gray (P<0.001). NS, not significant. N = 139. (XLS) [file pone.0132539.s006.xls]

## Sheet: S4 Table
		WBC	Anion gap	Creatinine	%CGR
	Neutrophil	0.92	0.41	0.21	NS
	WBC		0.35	0.27	0.19
	Anion gap			0.42	0.34
	Creatinine				0.84
