# Supplementary material for: Low Serum Neutrophil Gelatinase-associated Lipocalin Level as a Marker of Malnutrition in Maintenance Hemodialysis Patients
Source: PLoS One. 2015 Jul 10;10(7):e0132539. doi: 10.1371/journal.pone.0132539 (PMC4498679; doi:10.1371/journal.pone.0132539)
Supplement: S5 Table — (XLSX) [file pone.0132539.s007.xlsx]

## Sheet: Sheet1
		Week	Case 1	Case 2	Case 3	Case 4	Case 5	Case 6
	NGAL	0	1049	927.9	433.6	684.5	966.1	794.6
	(ng/ml)	1	1049	973.6	359.2	571.9	953.7	772.7
		2	1079	802.8	317	557.9	769.3	704.6
		3	1250	923	348.9	704.6	901.2	896.3
		8	1130	922	302	700	1177	885
	Hepcidin	0	24.3	11.7	11	3.3	6.4	20.8
	(ng/ml)	1	21.2	28.8	12.3	7.3	13	25.9
		2	39.1	24	14	13.2	15.7	32.6
		3	72	43.7	23.2	21.2	47.8	67.5
		8	48.6	36.4	18.6	21.2	27.5	47.1
	Ferritin	0	47	41	62	14	11	21
	(ng/ml)	1
		2
		3	180	214	213	80	73	215
		8	113	163	240	29	48	260
	Blood Hb	0	11.7	11.2	11.9	11.9	10.7	12.5
	(g/dl)	1
		2
		3	12.4	11.2	11.7	11.9	10.8	12.4
		8	12.7	12.5	13	14.3	12.7	12.8
