# Supplementary material for: Low Serum Neutrophil Gelatinase-associated Lipocalin Level as a Marker of Malnutrition in Maintenance Hemodialysis Patients
Source: PLoS One. 2015 Jul 10;10(7):e0132539. doi: 10.1371/journal.pone.0132539 (PMC4498679; doi:10.1371/journal.pone.0132539)
Supplement: S6 Table — (XLSX) [file pone.0132539.s008.xlsx]

## Sheet: Sheet1
			Arterial blood									Venous blood
		Time (min)	Case 1	Case 2	Case 3	Case 4	Case 5	Case 6	Case 7	Case 8	Case 9	Case 1	Case 2	Case 3	Case 4	Case 5	Case 6	Case 7	Case 8	Case 9
	NGAL	0	1256	810.6	517	1814	982.6	675	736.1	1077	746.2	1029	862.5	516	1632	1139	741.1	724.7	1061	1042
	(ng/ml)	10	880.5	702	434	1322	828.9	601.1	727.2	932.4	699.7	783.9	723.7	390	1307	614.2	569.1	435.8	798.8	487.9
		60	858.5	657.8	395	1403	807.9	625.1	686.1	696	573.8	920.3	679.7	402	1296	758.9	603.5	515.4	631.1	474.2
		120	721.8	631.9	411	1505	742.4	602.3	465.1	602.3	586.8	873.5	626.7	375	1216	757.6	610.6	412.4	595.1	423.5
		End	737.4	743.8	425	1256	909.2	586.8	423.5	529.3	509.7	821.3	600.5	365	1029	654.2	539.8	324.6	298.7	386.9
	K	0	3.8	4.7	3.9	4.6	4.2	5.7	5.5	4.6	6.3	3.8	4.7	3.9	4.6	4.2	5.6	5.2	4.6	6.3
	(mEq/l)	10	3.5	4.2	3.7	4	3.8	5.1	5	4.4	5.7	2.2	2.3	2.2	2.4	2.2	2.4	2.3	2.2	2.4
		60	3.3	3.8	3.3	3.5	3.5	4.8	4.7	3.8	5	2.3	2.3	2.2	2.3	2.3	2.4	2.3	2.2	2.3
		120	3.1	3.5	3	3.3	3.3	4.1	3.9	3.3	4.1	2.2	2.2	2.2	2.3	2.3	2.4	2.3	2.2	2.3
		End	3	3.3	2.8	3.3	3.1	3.9	3.8	3.2	3.7	2.2	2.3	2.3	2.4	2.2	2.3	2.3	2.4	3.2
	BUN	0	56.3	69	41.7	77.3	46.3	63.2	55.9	48.1	55.3	56.7	69.3	41.8	77.5	46	63.2	55.9	48.3	55.2
	(mg/dl)	10	48.2	56.5	36.5	61.1	39.2	53.2	48.2	41.8	45.8	2	2.3	0.2	3	0.6	0.6	0.6	1.9	0.6
		60	36.2	36.7	26.4	42.9	27.8	37.8	36	30.2	33.8	1.7	1.7	0	1.7	0.6	0.6	0.6	1.5	0.6
		120	28.6	27.2	21.4	33.4	18.9	26.9	27.7	19.5	24.5	1.4	0.9	0.1	2	0.6	0.6	0.6	0.9	0.6
		End	23.2	21.7	14.4	20.1	10.1	14.7	22.8	11.8	15.3	0.8	0.9	1.9	1	0.6	0.6	0.6	1.4	1.2
	Cr	0	9.46	11.13	9.61	12.54	10.11	11.05	7.86	10.3	8.47	9.4	10.95	9.63	12.46	10.11	11.1	7.8	10.27	8.49
	(mg/dl)	10	8.05	9.15	8.38	10.23	8.54	9.45	6.73	8.96	6.99	2.15	2.15	1.82	3.28	1.49	2.27	1.38	2.82	1.26
		60	6.07	6.2	6.05	7.23	5.91	6.95	4.98	6.41	4.98	1.57	1.62	1.28	2.47	1.23	1.91	1.18	2.11	0.94
		120	4.9	4.75	4.99	5.81	4.25	5.23	4.03	4.44	3.82	1.22	1.09	1.05	2.04	0.87	1.52	0.93	1.48	0.71
		End	4.23	3.98	3.83	4.39	2.73	3.51	3.5	3.3	2.79	0.87	0.83	0.99	1.47	0.52	0.69	0.69	0.51	1.87
	b2MG	0	31.8	27	21.7	32.7	25.8	23.8	23.5	18.8	21.2	32	27.3	21.9	32.8	26	23.8	23.5	18.8	21.2
	(mg/l)	10	26.1	21.7	17.9	24.7	20	18.5	20.7	14.1	17.9	14.9	12.6	6.5	13.6	3.1	7.1	8.5	5.6	10.8
		60	19.1	14.6	12.3	16.6	13.4	12.7	16.3	8.5	13.7	11.5	9	5.9	9.4	6.1	5.5	10.6	3.4	8.7
		120	15.8	11.8	10.6	13.5	10.4	9.7	14.1	5.6	11.2	9.7	5.8	5	7.7	4.7	4.2	9.7	2.2	7.2
		End	13.7	10.1	8.8	10	7.2	6.7	13	4	9.1	8.2	5.7	4.5	3.9	2.3	2.1	5.5	0.9	6.5
	Alb	0	3.48	3.94	3.79	3.51	4.1	3.8	3.7	3.4	3.6	3.69	3.95	3.84	3.55	4.1	3.8	3.7	3.4	3.5
	(g/dl)	10	3.39	3.8	3.78	3.25	4.1	3.8	3.5	3.3	3.4	3.75	4.34	4.04	3.95	4.1	4.3	3.9	4.2	3.6
		60	3.74	4.39	3.8	3.84	4	4.1	3.8	3.5	3.5	3.84	4.85	3.94	4.13	4.4	4.8	4.3	4.7	3.9
		120	3.69	4.36	3.67	3.84	4.3	4.3	3.9	3.6	3.6	3.98	4.72	4.05	4.67	4.7	5.1	4.2	4.9	4.1
		End	3.85	4.65	3.88	4.52	4.5	5	4	4.1	3.8	3.92	4.59	3.67	4.59	4.6	5.1	4	3.8	3.8
	IgG	0	1637	1330	1052	1864	1056	1190	865	1098	796	1670	1342	1059	1893	1071	1186	861	1085	792
	(g/dl)	10	1558	1332	1010	1816	1030	1156	850	1033	773	1673	1445	1093	1986	1097	1317	938	1291	819
		60	1580	1457	1034	2001	1063	1303	902	1092	805	1707	1665	1081	2262	1135	1499	1009	1503	855
		120	1645	1603	1050	2057	1102	1345	934	1149	831	1701	1785	1151	2385	1213	1627	1008	1589	883
		End	1666	1693	1052	2464	1193	1601	952	1268	847	1782	1630	1052	2521	1197	1640	955	1031	823
	WBC	0	7350	6720	4020	5660	6320	3860	4550	9680	5800
	(/ml)	10	6160	4640	3750	3980	5710	3260	3920	8740	2440
		60	6120	6710	3980	5730	5890	3840	4430	10100	5390
		120
		End	7500	6460	4330	5540	5230	4480	4630	10920	5140
	Neutrophil	0	4557	3877	2365	3520	4550	2350.74	3556	7966.64	4210.8
	(/ml)	10	3763	2454	2342	2200	4271.08	2073.36	2810.64	7131.84	1300.52
		60	3739	4019	2419	3754	4511.74	2492.16	3238.33	8211.3	3967.04
		120
		End	5096	3689	2286	3102	3880.66	2674.56	2907.64	8288.28	3731.64
