# Supplementary material for: Low Serum Neutrophil Gelatinase-associated Lipocalin Level as a Marker of Malnutrition in Maintenance Hemodialysis Patients
Source: PLoS One. 2015 Jul 10;10(7):e0132539. doi: 10.1371/journal.pone.0132539 (PMC4498679; doi:10.1371/journal.pone.0132539)
Supplement: S7 Table — AO, aorta; RV, renal vein; Cr, creatinine; ChE, choline esterase. (XLSX) [file pone.0132539.s009.xlsx]

## Sheet: S7 Table
	Patients not receiving HD (non-HD)
	Case	NGAL (AO)	NGAL (RV)	%NGAL (RV/AO)	Cr (AO)	Cr (RV)	%Cr (RV/AO)	Alb (AO)	Alb (RV)	%Alb (RV/AO)	ChE (AO)	ChE (RV)	%ChE (RV/AO)
	1	67.7	55.7	82.2747	0.77	0.57	74.026	4.15	4.04	97.3494	265	266	100.377
	2	67.5	69.2	102.519	0.83	0.61	73.494	4.46	4.35	97.5336	241	241	100
	3	293.5	273.9	93.322	1.73	1.43	82.659	3.8	3.87	101.842	255	245	96.0784
	4	120.8	83.1	68.7914	0.94	0.93	98.9362	3.89	4.11	105.656	263	259	98.4791
	5	62.1	59.6	95.9742	0.47	0.36	76.5957	3.57	3.79	106.162	262	266	101.527
	6	108.5	84	77.4194	1.18	0.94	79.661	4.15	4.08	98.3133	286	283	98.951
	7	60.5	55.5	91.7355	0.69	0.54	78.2609	3.93	4.16	105.852	287	299	104.181
	8	33.3	29.4	88.2883	0.4	0.3	75	4.63	4.55	98.2721	426	436	102.347
	9	115.3	122.3	106.071	0.94	0.94	100	4.12	4.24	102.913	278	279	100.36
	10	56.9	59.7	104.921	0.49	0.5	102.041	4.36	4.13	94.7248	296	301	101.689
	11	34.5	25.1	72.7536	0.64	0.51	79.6875	4.36	4.52	103.67	335	334	99.7015
	12	66.4	47.8	71.9879	0.72	0.55	76.3889	4.45	4.56	102.472	196	197	100.51
	13	85.3	65.2	76.4361	0.68	0.5	73.5294	3.06	3.15	102.941	197	197	100
	14	89	72.9	81.9101	0.9	0.63	70	3.45	3.38	97.971	370	363	98.1081
	15	115.7	106	91.6162	2.14	1.68	78.5047	3.19	3.23	101.254	150	156	104
	Patients receiving HD
	16	535.2	549.2	102.616	7.01	7.02	100.143	3.52	3.56	101.136	177	179	101.13
	17	1166	1119	95.9691	5.22	5.23	100.192	3.74	3.77	100.802	204	207	101.471
	18	1025	926.6	90.4	9.73	9.53	97.9445	3.77	3.87	102.653	176	175	99.4318
	19	779.7	779.7	100	5.89	5.64	95.7555	3.53	3.54	100.283	241	232	96.2656
	20	821.7	824.8	100.377	7.66	7.43	96.9974	3.16	3.22	101.899	170	174	102.353
	21	746.3	730	97.8159	7.93	7.97	100.504	3.54	3.55	100.282	159	159	100
	22	538.9	543.7	100.891	5.47	5.4	98.7203	3.73	3.54	94.9062	289	287	99.308
	23	680	706.1	103.838	8.33	8.15	97.8391	3.7	3.61	97.5676	286	278	97.2028
	24	802	873.1	108.865	6.95	6.85	98.5611	3.9	3.69	94.6154	240	237	98.75
	25	768.7	846.3	110.095	8.79	8.77	99.7725	4.26	4.2	98.5915	237	237	100
	26	715.1	609.3	85.2049	6.64	6.64	100	4	3.99	99.75	194	198	102.062
	27	691.6	699.2	101.099	10.56	10.58	100.189	3.77	3.99	105.835	204	204	100
	28	548	480.2	87.6277	9.64	9.26	96.0581	3.45	3.39	98.2609	275	261	94.9091
	29	1001	1235	123.377	6.16	6.12	99.3507	3.05	3.12	102.295	144	147	102.083
	30	655.8	589.6	89.9055	8.07	6.81	84.3866	3.9	3.18	81.5385	248	206	83.0645
