# Supplementary material for: Low Serum Neutrophil Gelatinase-associated Lipocalin Level as a Marker of Malnutrition in Maintenance Hemodialysis Patients
Source: PLoS One. 2015 Jul 10;10(7):e0132539. doi: 10.1371/journal.pone.0132539 (PMC4498679; doi:10.1371/journal.pone.0132539)
Supplement: S8 Table — (XLSX) [file pone.0132539.s010.xlsx]

## Sheet: S8 Table
									At enrollment										During 1 year follow-up
Age	1=Male	HD period	post-BW	Height	post-BMI	ideal BW	GNRI	Excluded in subanalysis by inflammation (N=14)	Cancer	Active infection	CRP>0.5	CRP	pre-NGAL	1=NGAL low	1=Diabetes	baseline Alb	folllowup Alb	Alb increase	Alb Loss≥0.4	Severe Infection	Admission without infection	Cholineesterase	Creatinine	%CGR	BUN	nPCR	Anion gap	Total cholesterol	Triglyceride	Phosphorus	Neutrophil
72		73	47	153.6	19.92	51.9	97.32					0.07	413.7	1	0	4	3.5	-0.5	1	1		204	3.4	17.4403	52.9	0.628812	17.5	220	85	4.5	2948.4
78	1	33										0.16	510.9	1	1	3.8	3.4	-0.4	1	1		281	10.8	102.078	49.8	0.678621	20.1	138		4.6
78	1	2	73.5	157	29.82	54.23	99.77					0.1	357.1	1	1	3.9	3.5	-0.4	1	1		198	5.7	31.3642	43.7	0.466566	13.5	140	101	3.8	2962.4
74	1	141	38.3	152	16.58	50.83	92.47					0.18	1207	0	0	4.1	3.8	-0.3	0	1		284	11.7	110.678	91.5	1.21717	21	148		6.8	4936.8
75		130	50.6	156.3	20.71	53.75	97.33					0.05	837.7	0	1	3.9	3.8	-0.1	0	1		227	8.2	86.185	70.4	0.97373	24	199		6.8
65		127	46.2	155	19.23	52.86	88.56					0.06	644.2	1	0	3.5	3.2	-0.3	0	1		274	8.9	88.8793	65.9	0.914712	19	166		4.5	3307.2
38		79	53.8	166.6	19.38	61.06	99.28					0.11	1182	0	0	4.3	4.4	0.1	0	1		211	14.2		90.9		26.9	161		5	5241.6
60	1	238	52.6	152	22.77	50.83	101.26	1			1	0.71	1999	0	0	4	3.5	-0.5	1	0	1	288	12.5		78.8		29.6	152		7.1	7144
77	1	28	68.1	162	25.95	57.74	102.75					0.07	592.3	1	0	4.1	3.7	-0.4	1	0	1	174	9.5	68.0187	62.7	0.688453	21	159	171	5.1	3881.2
61		308	42.9	150.5	18.94	49.83	89.5					0.05	924.5	0	0	3.6	3.5	-0.1	0	0	1	319	11.9	127.224	72.5	1.03688	20.7	171		4.1	4716.8
58		236	47.2	152.3	20.35	51.03	105.58					0.07	1417	0	0	4.5	4.6	0.1	0	0	1	448	13.9	144.045	76.2	1.05519	23.7	144	127	5.8	6390.9
67	1	208	46.5	161	17.94	57.03	90.58					0.03	713.7	1	0	3.8	3.8	0	0	0	1	214	10.66	102.395	80	1.13558	17.9	177	72	5	3630.5
80		163	36.9	153.4	15.68	51.77	78.86					0.09	986.5	0	0	3.3	3.4	0.1	0	0	1	213	8.6	101.552	60.1	0.867983	15.1	156	81	5.5	3005.7
57		154	41.4	154	17.46	52.18	95.63					0.04	823	1	0	4.2	3.9	-0.3	0	0	1	286	11.1		66.3		20.1	190		4.2	3129
58	1	153	38.8	163	14.6	58.45	87.24					0.06	1193	0	1	4	4	0	0	0	1	231	11	90.4338	85	1.18419	22.7	198		5.2
67	1	121	63.4	163.1	23.83	58.52	96.79					0.03	1160	0	0	3.7	4	0.3	0	0	1	310	12.7	108.534	57.6	0.767704	15.9	132		4.8	3915.9
65		118	65.8	162.6	24.89	58.17	96.79	1			1	0.53	1327	0	0	3.7	3.8	0.1	0	0	1	286	10.1	97.8706	64.1	0.86666	22.2	219	169	5.6
63		110	48.2	161.1	18.57	57.1	94.76	1			1	1.47	1283	0	0	4	3.8	-0.2	0	0	1	182	10.3	113.74	70.8	1.03813	21.9	105		5.1	4470
72	1	95	42.9	156.2	17.58	53.68	78	1			1	4.39	2082	0	0	3	3.4	0.4	0	0	1	100	9.3	85.9102	44.6	0.651202	22.5	136	62	2.9	6120
68	1	89	51.5	158	20.63	54.92	95.68					0.1	1693	0	0	3.8	3.8	0	0	0	1	132	11.4	104.811	71.1	0.968661	22	156		6.7	4010.4
63	1	87	69.1	176	22.31	68.15	96.79					0.06	971.9	0	1	3.7	3.7	0	0	0	1	158	12.5	96.3049	78.2	0.95856	20.7	110		5.6	3816.8
71	1	79	56.9	169	19.92	62.83	88.39	1			1	0.53	1276	0	0	3.4	3.2	-0.2	0	0	1	188	11.2	110.478	68.4	0.950079	20.4	152		5.3	2950
71	1	72	79.1	171.3	26.96	64.56	95.3	1			1	0.7	893	0	1	3.6	3.7	0.1	0	0	1	211	10.31	89.0319	89	1.15744	22.5	200	207	6.7	3707.6
58		64	61.5	147.2	28.38	47.67	98.28					0.1	1456	0	0	3.8	3.7	-0.1	0	0	1	223	11.51	117.875	83	1.1578	20.9	187	160	5.4	4085.77
72	1	64	60.5	153.1	25.81	51.57	89.35					0.17	556.3	1	1	3.2	3	-0.2	0	0	1	212	9.2	69.6426	63.2	0.7559	20.5	158		4.9
54		53	68	161	26.23	57.03	96.79					0.08	594.2	1	0	3.7	3.5	-0.2	0	0	1	272	12.4	114.065	65.6	0.903051	20.8	179		3.5	2788
61		40	38.6	145	18.36	46.26	82.45					0.5	985.7	0	0	3.2	3.2	0	0	0	1		6.82	59.8237	75	1.09596	19.5	104	47	5	7991.1
73	1	39	37.4	152	16.19	50.83	94.71					0.05	1182	0	0	4.2	3.9	-0.3	0	0	1	214	13.1	101.02	83.2	0.964838	25.6	159		6.1	2507.7
61	1	18	67.7	167.7	24.07	61.87	98.28					0.06	1265	0	0	3.8	3.5	-0.3	0	0	1	199	13	95.533	58.2	0.700911	20.9	81		3.7	6647.8
75	1	10	46.3	160	18.09	56.32	86.4					0.03	808	1	1	3.5	3.5	0	0	0	1	183	11.07	99.5434	72	0.922051	20.5	132	76	4.9	3345.9
53		258	37.5	140.1	19.11	43.18	97.26					0.04	704.1	1	0	4.1	3.6	-0.5	1	0		219	8.4	73.3815	69.4	0.942778	22.3	137	56	6.6	3460
63		191	85.6	168.3	30.22	62.31	107.22					0.24	1004	0	1	4.4	4	-0.4	1	0		360	14.3	115.184	59.5	0.761778	22.4	168	288	7.5	3478
29		140	49.5	160	19.34	56.32	100.68					0.03	930.5	0	0	4.3	3.9	-0.4	1	0		221	14.27	124.769	72	1.0434	18.8	161	96	6	3369.6
85		108	45	140.3	22.86	43.3	96.79					0.09	846	0	0	3.7	3.2	-0.5	1	0		157	11.4	119.708	87	1.02922	23.5	117	52	7.6	3187.8
60	1	97	51.5	160	20.12	56.32	90.25					0.2	825.8	1	0	3.5	3	-0.5	1	0		80	7.88	67.8377	72	1.03026	18.1	179	41	3	2941.22
59	1	50	66.8	159.2	26.36	55.76	102.75					0.18	744.5	1	1	4.1	3.7	-0.4	1	0		269	14	114.537	56.1	0.768456	19.8	101	123	4.7	3800.5
71	1	30	53.7	173.4	17.86	66.15	94.9					0.3	429.9	1	0	4.1	3.7	-0.4	1	0		196	5.43	32.0486	51	0.604354	16.5	149	86	4.2	2177.65
54		227	52.8	157.5	21.28	54.57	104.37					0.16	1459	0	0	4.3	4.1	-0.2	0	0		297	12.3	115.635	90.6	1.17074	25	298		8.4	5561
79		214	34.6	150.1	15.36	49.57	84.2	1			1	2.36	1202	0	0	3.7	3.8	0.1	0	0		239	7.5	93.4756	56.3	0.877281	22.6	202	144	4.7	5175
47	1	190	65	176	20.98	68.15	100.82					0.09	1468	0	1	4.1	4.1	0	0	0		299	16	123.457	85.7	1.11512	25.6	138	81	8.6	5264.4
58	1	180	72.3	165.2	26.49	60.04	104.24					0.24	1188	0	1	4.2	4.2	0	0	0		397	15.7	138.59	77.2	1.0458	25.6	152		4.3
42	1	172	61.9	175.9	20.01	68.07	103.44					0.14	1046	0	0	4.4	4.5	0.1	0	0		349	16.1	127.354	60.3	0.849927	21.5	133		6	5423.4
58		172	54.5	146.3	25.46	47.09	101.26					0.1	1443	0	0	4	4.2	0.2	0	0		288	13.7	139.711	81.3	1.11209	21.5	161		5.3	5556.6
62		171	44.8	155.7	18.48	53.33	97.57					0.09	1113	0	0	4.2	3.9	-0.3	0	0		207	12.2	130.26	50.5	0.761716	19.5	188	93	4.9	4230
63	1	169	44.6	163.8	16.62	59.03	79.16	1		1			733.9	1	0	3.2	3.2	0	0	0		135	11.4	103.639	83.4	1.16503	24.8	131		8.3	4891
57		158	41.4	168.1	14.65	62.17	82.86	1			1	1.68	2120	0	0	3.7	3.9	0.2	0	0		188	8.4	94.5672	112.8	1.50246	26.9	170		10.8
68	1	155	51.9	164	19.3	59.17	100.6					0.03	1256	0	0	4.3	4.2	-0.1	0	0		225	13.72	126.26	94	1.21771	23.4	194	151	5.4	3035.92
58		155	48.6	159.9	19.01	56.25	97.08					0.05	1143	0	1	4.1	4.1	0	0	0		261	9.8	96.6008	65.4	0.929891	20.3	164	141	4	5112
56		145	74.8	154.8	31.21	52.72	98.28					0.09	963.2	0	0	3.8	3.7	-0.1	0	0		201	10.8	105.136	48.4	0.729536	17	130	62	4.8	3850.2
50		139										0.06	1783	0	0	4.3	4	-0.3	0	0		287	14.2	144.033	45.8	0.717705	21	185	216	5.7	4089.6
58		120	53.1	151	23.29	50.16	98.28	1			1	0.8	854	0	0	3.8	3.7	-0.1	0	0		169	9.68	76.0435	84	1.0161	24.2	139	116	5.1	3079.77
72	1	111	52.2	171	17.85	64.33	91.91					0.07	1135	0	0	3.9	4.1	0.2	0	0		220	11.7	118.285	87.4	1.20754	22.2	158		4	5565
76	1	104	56.9	162	21.68	57.74	96.19					0.1	1410	0	0	3.7	3.7	0	0	0		162	11.71	124.28	61	0.866643	16.5	250	78	3.7	3854.07
60		103	63.7	145.2	30.21	46.38	101.26	1			1	1.29	1268	0	0	4	4	0	0	0		252	14.4	146.261	77	1.01915	26	171	81	10	5818.3
56	1	102	54.9	166	19.92	60.62	98.81	1			1	0.61	731.2	1	0	4.1	4	-0.1	0	0		185	15.5	141.972	93.8	1.29807	22.9	128	57	7.1	3178.6
63	1	101	55.9	166	20.29	60.62	95.03					0.14	1109	0	0	3.8	3.7	-0.1	0	0		243	14.9	129.309	77.7	1.02073	21.5	114		5.9	3977.2
57		101	46	157	18.66	54.23	93.44					0.04	975.4	0	1	3.9	4.1	0.2	0	0		216	12.9	115.018	47.7	0.683982	20.1	206	67	4.4	2376
33		85	41.6	160.2	16.21	56.46	87.31					0.03	1017	0	0	3.8	3.8	0	0	0		154	12.7	97.5213	63.2	0.814565	19.6	144	72	3.9	2766.4
54		79	56.8	166	20.61	60.62	101.61					0.1	747.9	1	0	4.2	3.9	-0.3	0	0		212	12.21	116.775	72	0.978613	19.8	150	175	5.9	1754.4
35		75	50.2	164	18.66	59.17	94.94					0.03	1045	0	0	4	4	0	0	0		170	13.69	119.252	74	1.04354	19.3	146	81	4.2	3139.5
61	1	74										0.04	907.5	0	0	4	4	0	0	0		155	16.5	126.886	70.9	0.86253	19.8	115		3.6	2730.5
63		69	55	156.3	22.51	53.75	95.3					0.07	376.8	1	0	3.6	3.6	0	0	0		208	8.1	67.1946	67	0.855893	17.4	190	83	6	1963.5
67	1	68	48.2	161.1	18.57	57.1	93.27					0.09	662.1	1	0	3.9	3.8	-0.1	0	0		224	12.3	108.968	76.9	1.02641	19	132	70	4.2	3536
72		61	48.6	149.7	21.69	49.3	94.71					0.07	847.4	0	0	3.6	3.5	-0.1	0	0		236	7.8	78.3308	73.3	1.01086	20.2	160	112	6.2	2767.8
67	1	60	60.4	158	24.19	54.92	98.28					0.1	843.8	0	0	3.8	3.7	-0.1	0	0		163	13.96	129.403	75	0.979068	18.1	173	112	3.6	3915.75
37		59	42.1	161	16.24	57.03	87.37					0.05	901.6	0	0	3.8	3.6	-0.2	0	0		224	12.6	107.583	86.6	1.22937	24.4	178		7.5	4758
62	1	58	51.8	170.5	17.82	63.95	90.36					0.12	1381	0	1	3.8	3.5	-0.3	0	0		173	16.6	143.358	90.2	1.14431	21.1	139	76	7.3
68		53	47.3	153.5	20.07	51.84	102.08					0.24	1439	0	0	4.3	4.1	-0.2	0	0		249	13.7	121.392	66.8	0.803293	23.5	171	62	8	5256
66		52	37.8	154.4	15.86	52.45	85.15	1		1		0.12	1018	0	0	3.7	3.9	0.2	0	0		250	7	45.3739	99.5	1.16557	21.7	168		6.8	3246.6
65	1	47	58.3	160	22.77	56.32	95.3					0.03	619.8	1	1	3.6	3.5	-0.1	0	0		209	11.51	103.832	61	0.871546	15.4	137	203	4.4	3586.1
79		47	38.5	154	16.23	52.18	82.89					0.03	611.6	1	0	3.5	3.4	-0.1	0	0		91	7.7	65.5579	71.9	0.853097	19.8	102	62	4.2	2623.3
37	1	46	96.2	172	32.52	65.08	102.75					0.1	1268	0	1	4.1	4.5	0.4	0	0		244	16.3	114.358	62	0.814985	22	112	238	4.5	4690.62
79		45	36.7	139.1	18.97	42.57	82.11					0.26	845.9	0	0	3.1	3.1	0	0	0		186	7.3	84.6681	64.7	0.953059	17.5	160	51	3.1	2534
68		42	49.7	146.2	23.25	47.02	98.28					0.1	744.3	1	0	3.8	3.7	-0.1	0	0		220	11.2	118.303	61.4	0.858477	20.9	134	218	6.2	2578.4
57		30	47.1	159	18.63	55.62	96.36					0.03	999.1	0	0	4.1	3.8	-0.3	0	0		243	12.52	133.184	76	1.10318	19.8	123	88	3.7	2920.92
66		28	53.5	153	22.85	51.5	104.24					0.03	896.5	0	0	4.2	3.9	-0.3	0	0		193	11.28	118.789	64	0.896362	17.8	172	63	5.5	3443
45		25	38.8	165	14.25	59.9	91.04					0.03	626.8	1	0	4.3	4	-0.3	0	0		151	10.44	87.2432	64	0.90276	17.5	137	50	4.5	2643.55
77	1	23	57.6	159	22.78	55.62	96.79					0.1	420.7	1	1	3.7	3.7	0	0	0		131	8.64	79.6564	33	0.535455	16.8	101	94	2.8	3637.17
85	1	22	48.9	165	17.96	59.9	86.16					0.2	908.2	0	0	3.5	3.2	-0.3	0	0		173	9.19	87.5012	46	0.625295	18.8	156	38	3.9	3737.76
66	1	22	55.8	162	21.26	57.74	101.35					0.3	1063	0	0	4.1	3.8	-0.3	0	0		187	14.87	132.739	91	1.14797	20.9	223	152	4.7	7432.8
70		22	34.7	140.1	17.68	43.18	96.05					0.04	478.3	1	0	4.2	3.9	-0.3	0	0		264	9.4	76.3906	98.5	1.17862	19.5	116		5	2257.2
65	1	17	55.9	167.8	19.85	61.95	97.19					0.07	438.9	1	0	4	4	0	0	0		225	9.2	64.3356	46.6	0.607636	18.2	126	180	4.8	3127
68	1	15	80.6	159	31.88	55.62	101.26					0.3	973.5	0	0	4	4.3	0.3	0	0		277	11.96	136.293	60	0.790808	19.6	212	596	5	4283.66
69		13	40.4	152.6	17.35	51.23	87.98	1		1		0.05	594.8	1	0	3.7	3.5	-0.2	0	0		229	11	117.021	79.3	1.08635	20.8	146		5.5	1830.5
67	1	7	66.1	170	22.87	63.58	93.82					0.2	1037	0	0	3.5	3.8	0.3	0	0		151	11.9	84.1868	59	0.703073	17.9	97	46	4.8	3604.68
58	1	6	54.1	162	20.61	57.74	100.12					0.15	1050	0	0	4.1	4.2	0.1	0	0		222	11.3	77.8489	58.9	0.725976	21.2	186		5.1	4761
67	1	1	71.4	163.5	26.71	58.81	93.82					0.3	633.9	1	0	3.5	3.2	-0.3	0	0		172	9.28	61.1449	66	0.743348	17.9	155	66	4.7	3887
