# Supplementary material for: Low Serum Neutrophil Gelatinase-associated Lipocalin Level as a Marker of Malnutrition in Maintenance Hemodialysis Patients
Source: PLoS One. 2015 Jul 10;10(7):e0132539. doi: 10.1371/journal.pone.0132539 (PMC4498679; doi:10.1371/journal.pone.0132539)
Supplement: S9 Table — N = 87. (XLSX) [file pone.0132539.s011.xlsx]

## Sheet: Sheet1
	Variable	Odds ratio	95% CI	P
	DM	3.3	0.7-16.1	0.13
	Low NGAL	3.1	0.6-15.0	0.14
	Female	1.4	0.3-6.7	0.67
